# Supplementary material for: Targeted treatment in complex lymphatic anomaly: a case of synergistic efficacy of trametinib and sirolimus
Source: Orphanet J Rare Dis. 2024 May 16;19:199. doi: 10.1186/s13023-024-03211-z (PMC11097431; doi:10.1186/s13023-024-03211-z)
Supplement: Supplementary file 1 — Supplementary Material 1. [file 13023_2024_3211_MOESM1_ESM.xlsx]

## Sheet: Feuil1
	Months	FEV	O2
	October 2018	600	18		600
	October 2019	620	12		620
	June 2020	640	14		640
	December 2020	650	16		650
	March 2021	760	8		760
	July 2021	780	4		780
	September 2022	780	4		780
		FEV	O2
	2018-10-01	24	600
	2019-10-01	12	640
	2020-06-01	16	620
	Dec-20	16	650
	2021-03-01	8	760
	2021-07-01	4	780
	2022-09-01	4	780
	2023-09-01	3	790
